# Supplementary material for: ﻿A new species of pit-viper from the Ayeyarwady and Yangon regions in Myanmar (Viperidae, Trimeresurus)
Source: Zookeys. 2023 Dec 13;1186:221–34. doi: 10.3897/zookeys.1186.110422 (PMC10836646; doi:10.3897/zookeys.1186.110422)
Supplement: XML Treatment for Trimeresurus ayeyarwadyensis [file zookeys.1186.110422-treatment1.xml]

<!DOCTYPE tp:taxon-treatment
  PUBLIC "-//TaxonX//DTD Taxonomic Treatment Publishing DTD v0 20100105//EN" "tax-treatment-NSO.dtd">
<tp:taxon-treatment xmlns:tp="http://www.plazi.org/taxpub"><tp:treatment-meta><kwd-group><label>Taxon classification</label><kwd>
                <named-content content-type="kingdom">Animalia</named-content>
              </kwd><kwd>
                <named-content content-type="order">Squamata</named-content>
              </kwd><kwd>
                <named-content content-type="family">Viperidae</named-content>
              </kwd></kwd-group><mixed-citation publication-type="journal"><person-group><name><surname>Chan</surname><given-names>Kin Onn</given-names></name><name><surname>Anuar</surname><given-names>Shahrul</given-names></name><name><surname>Sankar</surname><given-names>Ananthanarayanan</given-names></name><name><surname>Law</surname><given-names>Ingg Thong</given-names></name><name><surname>Law</surname><given-names>Ing Sind</given-names></name><name><surname>Shivaram</surname><given-names>Rasu</given-names></name><name><surname>Christian</surname><given-names>Ching</given-names></name><name><surname>Mulcahy</surname><given-names>Daniel G.</given-names></name><name><surname>Malhotra</surname><given-names>Anita</given-names></name></person-group><article-title>﻿A new species of pit-viper from the Ayeyarwady and Yangon regions in Myanmar (<tp:taxon-name><tp:taxon-name-part taxon-name-part-type="family">Viperidae</tp:taxon-name-part></tp:taxon-name>, <italic><tp:taxon-name><tp:taxon-name-part taxon-name-part-type="genus" reg="Trimeresurus">Trimeresurus</tp:taxon-name-part></tp:taxon-name></italic>)</article-title><source>Zookeys</source><day>13</day><month>12</month><year>2023</year><volume>1186</volume><fpage>221</fpage><lpage>234</lpage><pub-id pub-id-type="doi">10.3897/zookeys.1186.110422</pub-id></mixed-citation></tp:treatment-meta><tp:nomenclature><label>﻿</label><tp:taxon-name>
              <object-id xmlns:xlink="http://www.w3.org/1999/xlink" content-type="arpha" xlink:type="simple">CD221E78-F0D9-55C2-BF0C-BA4171F17208</object-id>
              <tp:taxon-name-part taxon-name-part-type="genus" reg="Trimeresurus">Trimeresurus</tp:taxon-name-part>
              <tp:taxon-name-part taxon-name-part-type="species" reg="ayeyarwadyensis">ayeyarwadyensis</tp:taxon-name-part>
              <object-id xmlns:xlink="http://www.w3.org/1999/xlink" content-type="zoobank" xlink:type="simple">https://zoobank.org/26B634FE-3296-4227-9F46-A9942137BE75</object-id>
            </tp:taxon-name><tp:taxon-status xmlns:xlink="http://www.w3.org/1999/xlink" xlink:type="simple">sp. nov.</tp:taxon-status><xref ref-type="fig" rid="F3">Fig. 3A–F Vernacular name: Ayeyarwady pit viper</xref></tp:nomenclature><tp:treatment-sec sec-type="type material" id="SECID0ENBAG"><title>Type material.</title><p><bold><italic>Holotype</italic>.</bold><named-content xmlns:xlink="http://www.w3.org/1999/xlink" content-type="dwc:institutional_code" xlink:title="California Academy of Sciences" xlink:href="http://grbio.org/institution/california-academy-sciences" xlink:type="simple">CAS</named-content> 219801, adult female, collected on 19 Jan. 2001 from Ayeyarwady Region, Pyapon District, Bogalay Township, Mein Ma Hla Kyun Wildlife Sanctuary, Mi Gyaung Gaung Pok Camp (<named-content xmlns:xlink="http://www.w3.org/1999/xlink" content-type="dwc:verbatimCoordinates" xlink:type="simple"><named-content content-type="geo-json" specific-use="{&#34;type&#34;:&#34;Point&#34;,&#34;coordinates&#34;:[95.325167,16.012528]}" id="NCID0E6BAG" xlink:type="simple">16°00'45.1"N, 95°19'30.6"E</named-content></named-content>) at 2025 hrs by H. Win, <tp:taxon-name><tp:taxon-name-part taxon-name-part-type="genus" reg="Trimeresurus">T.</tp:taxon-name-part></tp:taxon-name> Thin, K.S. Lwin, A.K. Shein, and H. Tun.</p><p><bold><italic>Paratypes</italic>.</bold><named-content xmlns:xlink="http://www.w3.org/1999/xlink" content-type="dwc:institutional_code" xlink:title="California Academy of Sciences" xlink:href="http://grbio.org/institution/california-academy-sciences" xlink:type="simple">CAS</named-content> 213587, adult male, collected on 9 Jan. 2000 from Yangon Region, Hlaw Ga Park, Mingalardon Township (<named-content xmlns:xlink="http://www.w3.org/1999/xlink" content-type="dwc:verbatimCoordinates" xlink:type="simple"><named-content content-type="geo-json" specific-use="{&#34;type&#34;:&#34;Point&#34;,&#34;coordinates&#34;:[96.097056,17.026806]}" id="NCID0EYCAG" xlink:type="simple">17°1'36.5"N, 96°5'49.4"E</named-content></named-content>) at 0800 hrs by H. Win, <tp:taxon-name><tp:taxon-name-part taxon-name-part-type="genus" reg="Trimeresurus">T.</tp:taxon-name-part></tp:taxon-name> Thin, S.L. Oo, and S.W. Kyi; <named-content xmlns:xlink="http://www.w3.org/1999/xlink" content-type="dwc:institutional_code" xlink:title="California Academy of Sciences" xlink:href="http://grbio.org/institution/california-academy-sciences" xlink:type="simple">CAS</named-content> 212245, adult female, collected on 22 Apr. 2000 from Ayeyarwady Region, vicinity of Mwe Hauk Village (<named-content xmlns:xlink="http://www.w3.org/1999/xlink" content-type="dwc:verbatimCoordinates" xlink:type="simple"><named-content content-type="geo-json" specific-use="{&#34;type&#34;:&#34;Point&#34;,&#34;coordinates&#34;:[94.750361,16.276194]}" id="NCID0EKDAG" xlink:type="simple">16°16'34.3"N, 94°45'1.3"E</named-content></named-content>) at 1935 hrs by J.B. Slowinski, G.R. Zug, R.S. Lucas, and J.V. Vindum; <named-content xmlns:xlink="http://www.w3.org/1999/xlink" content-type="dwc:institutional_code" xlink:title="California Academy of Sciences" xlink:href="http://grbio.org/institution/california-academy-sciences" xlink:type="simple">CAS</named-content> 219783, adult male, collected on 18 Jan 2001 from Ayeyarwady Region, Pyapon District, Bogalay Township, Mein Ma Hla Kyun Wildlife Sanctuary, West Htaw Pai Camp (<named-content xmlns:xlink="http://www.w3.org/1999/xlink" content-type="dwc:verbatimCoordinates" xlink:type="simple"><named-content content-type="geo-json" specific-use="{&#34;type&#34;:&#34;Point&#34;,&#34;coordinates&#34;:[95.317222,15.945472]}" id="NCID0EWDAG" xlink:type="simple">15°56'43.7"N, 95°19'2"E</named-content></named-content>) at 2105 hrs by H. Win, <tp:taxon-name><tp:taxon-name-part taxon-name-part-type="genus" reg="Trimeresurus">T.</tp:taxon-name-part></tp:taxon-name> Thin, K.S. Lwin, A.K. Shein, and H. Tun.</p></tp:treatment-sec><tp:treatment-sec sec-type="diagnosis" id="SECID0EBEAG"><title>Diagnosis.</title><p><italic><tp:taxon-name><tp:taxon-name-part taxon-name-part-type="genus" reg="Trimeresurus">Trimeresurus</tp:taxon-name-part></tp:taxon-name></italic> can be distinguished from all other Asian pit-vipers by the condition of the first infralabial and nasal scale, which are at least partially fused. The new species can be diagnosed from other species of <italic><tp:taxon-name><tp:taxon-name-part taxon-name-part-type="genus" reg="Trimeresurus">Trimeresurus</tp:taxon-name-part></tp:taxon-name></italic> by the following combination of characters: in both sexes (<italic>n</italic> = 19), 23–25 dorsal mid-body scale rows (mean 24.3 ± 0.97), 17 scale rows just anterior to vent (rarely 15 or 16) and body scales distinctly and sharply keeled; in males (<italic>n</italic> = 8), 150–170 ventral scales (mean 160.6 ± 5.6), 71–76 subcaudal scales (mean 73 ± 1.8); a minimum of 9–11 scales between supraoculars (mean 9.9 ± 0.6); between 5–9 scales touching the subocular scale (not counting pre- and post-oculars; mean 6.9 ± 0.9); supralabials 9–12 (mean 10.4 ± 0.8). In females (<italic>n</italic> = 11), 157–174 ventral scales (mean 165.1 ± 4.9), 52–58 subcaudal scales (mean 55 ± 2.1); a minimum of 10–12 scales between supraoculars (mean 10.8 ± 0.9); between 5–8 scales touching the subocular scale (not counting pre- and post-oculars; mean 6.5 ± 0.8); supralabials 10–12 (mean 10.9 ± 0.6).</p></tp:treatment-sec><tp:treatment-sec sec-type="description" id="SECID0E2EAG"><title>Description of holotype</title><p><bold>(Fig. <xref ref-type="fig" rid="F3">3A–F</xref>).</bold> This is a large female with a total length of 1008.3 mm (<abbrev xmlns:xlink="http://www.w3.org/1999/xlink" xlink:title="snout–vent length" id="ABBRID0EIFAG" xlink:type="simple">SVL</abbrev> 935 mm, <abbrev xmlns:xlink="http://www.w3.org/1999/xlink" xlink:title="tail length" id="ABBRID0EMFAG" xlink:type="simple">TaL</abbrev> 148 mm), with indistinct darker dorsal markings and a distinct pale dorsolateral stripe covering 90% of the first scale row and extending onto the second scale row. The upper part of head lacking any paler color, and a postocular stripe is lacking. The ventral surface is paler but darkens towards the infralabials, which are the same color as the upper part of the head. Heavily keeled scales are present on body and head. Only a blunt keel is present on the first scale row adjacent to the ventrals at mid-body, but higher scale rows become progressively more sharply keeled with an obvious ridge at the center of the scale. Temporal scales and scales on the rear of the head are similarly sharply keeled, but scales between the supraoculars are tubercular rather than obviously keeled. Ventrals 161, subcaudals 54; there are 25 scale rows at 14 ventral scales, which is maintained until the 94<sup>th</sup> ventral scale (thus there are 25 scale rows at mid-body) and reducing to 17 just anterior to the vent. There are 11 supralabials and 14 infralabials on the right side and 10 and 14, respectively, on the left side. There are a minimum of 10 tubercular scales between the supraoculars, with 16 between the inner rear edges of the supraoculars, which are relatively small and undivided. Internasals are separated by one scale; the first supralabial is almost completely fused with the scale surrounding the nostril, with only a small notch on its rear edge; there are 2 small scales between this fused scale and the fused second supralabial and loreal scale, which forms the anterior border of the pit; 1 or 2 scales are present between the supralabials and the subocular, which is bordered by 6 scales on the right and 7 scales on the left side of the head (not including the pre- and post-oculars). There are 2 postoculars and 8 paired chin shields, with the most anterior pair being the largest, between the first infralabials (which meet on the ventral side of the head) and the first ventral (defined as the first undivided scale on the ventral side of the head). The anal scale is entire, and the subcaudals are paired. The upper margin of the rostral scale is 39% the length of the lower margin.</p><fig id="F3" position="float" orientation="portrait"><object-id xmlns:xlink="http://www.w3.org/1999/xlink" content-type="doi" xlink:type="simple">10.3897/zookeys.1186.110422.figure3</object-id><object-id xmlns:xlink="http://www.w3.org/1999/xlink" content-type="arpha" xlink:type="simple">7514D99F-5EFF-5C0C-B769-0B8B7AA2E628</object-id><label>Figure 3.</label><caption><p>Holotype of <italic><tp:taxon-name><tp:taxon-name-part taxon-name-part-type="genus" reg="Trimeresurus">Trimeresurus</tp:taxon-name-part><tp:taxon-name-part taxon-name-part-type="species" reg="ayeyarwadyensis">ayeyarwadyensis</tp:taxon-name-part></tp:taxon-name></italic> sp. nov. (<named-content xmlns:xlink="http://www.w3.org/1999/xlink" content-type="dwc:institutional_code" xlink:title="California Academy of Sciences" xlink:href="http://grbio.org/institution/california-academy-sciences" xlink:type="simple">CAS</named-content> 219801), adult female from Pyapon District, Ayeyarwady Division, Myanmar <bold>A</bold> dorsal view of head <bold>B</bold> ventral view of head <bold>C</bold> lateral view of right side of head <bold>D</bold> dorsal view of whole body <bold>E</bold> ventral view of whole body <bold>F</bold> lateral view of mid-body. Photographs by A. Malhotra.</p></caption><graphic xmlns:xlink="http://www.w3.org/1999/xlink" xlink:href="zookeys-1186-221_article-110422__-g003.jpg" position="float" orientation="portrait" xlink:type="simple" id="oo_952199.jpg"><uri content-type="original_file" xlink:type="simple">https://binary.pensoft.net/fig/952199</uri></graphic></fig></tp:treatment-sec><tp:treatment-sec sec-type="variation" id="SECID0E1GAG"><title>Variation in the paratypes.</title><p>In <named-content xmlns:xlink="http://www.w3.org/1999/xlink" content-type="dwc:institutional_code" xlink:title="California Academy of Sciences" xlink:href="http://grbio.org/institution/california-academy-sciences" xlink:type="simple">CAS</named-content> 213587, a male, the lateral white stripe is very prominent, and there is a faint postocular streak. It has a more uniformly colored ventral surface, which is closer to the shade of the dorsal surface, and continues on the head as far as the postocular streak, whereas in the second male, <named-content xmlns:xlink="http://www.w3.org/1999/xlink" content-type="dwc:institutional_code" xlink:title="California Academy of Sciences" xlink:href="http://grbio.org/institution/california-academy-sciences" xlink:type="simple">CAS</named-content> 219783, the head is almost uniformly dark in coloration, being only slightly paler steel gray on the ventral surface and the supralabials. In <named-content xmlns:xlink="http://www.w3.org/1999/xlink" content-type="dwc:institutional_code" xlink:title="California Academy of Sciences" xlink:href="http://grbio.org/institution/california-academy-sciences" xlink:type="simple">CAS</named-content> 212245 (a female), the ventral surface of body and head is distinctly paler, with this paler ventral color continuing onto the infra- and supralabials, but more patchy on the latter, and also appearing in patches on two to three scale rows above the supralabials. The internasals are in contact in both <named-content xmlns:xlink="http://www.w3.org/1999/xlink" content-type="dwc:institutional_code" xlink:title="California Academy of Sciences" xlink:href="http://grbio.org/institution/california-academy-sciences" xlink:type="simple">CAS</named-content> 212245 and <named-content xmlns:xlink="http://www.w3.org/1999/xlink" content-type="dwc:institutional_code" xlink:title="California Academy of Sciences" xlink:href="http://grbio.org/institution/california-academy-sciences" xlink:type="simple">CAS</named-content> 213587 but separated by one scale in <named-content xmlns:xlink="http://www.w3.org/1999/xlink" content-type="dwc:institutional_code" xlink:title="California Academy of Sciences" xlink:href="http://grbio.org/institution/california-academy-sciences" xlink:type="simple">CAS</named-content> 219783. Ventrals are 170 in both <named-content xmlns:xlink="http://www.w3.org/1999/xlink" content-type="dwc:institutional_code" xlink:title="California Academy of Sciences" xlink:href="http://grbio.org/institution/california-academy-sciences" xlink:type="simple">CAS</named-content> 213587 and <named-content xmlns:xlink="http://www.w3.org/1999/xlink" content-type="dwc:institutional_code" xlink:title="California Academy of Sciences" xlink:href="http://grbio.org/institution/california-academy-sciences" xlink:type="simple">CAS</named-content> 212245 but 160 in <named-content xmlns:xlink="http://www.w3.org/1999/xlink" content-type="dwc:institutional_code" xlink:title="California Academy of Sciences" xlink:href="http://grbio.org/institution/california-academy-sciences" xlink:type="simple">CAS</named-content> 219783; subcaudals 72 and 76 in the males and 57 in the female. Supralabials are 10/10 and 11/11 in <named-content xmlns:xlink="http://www.w3.org/1999/xlink" content-type="dwc:institutional_code" xlink:title="California Academy of Sciences" xlink:href="http://grbio.org/institution/california-academy-sciences" xlink:type="simple">CAS</named-content> 213587 and <named-content xmlns:xlink="http://www.w3.org/1999/xlink" content-type="dwc:institutional_code" xlink:title="California Academy of Sciences" xlink:href="http://grbio.org/institution/california-academy-sciences" xlink:type="simple">CAS</named-content> 219783, respectively, and 12/12 in the female <named-content xmlns:xlink="http://www.w3.org/1999/xlink" content-type="dwc:institutional_code" xlink:title="California Academy of Sciences" xlink:href="http://grbio.org/institution/california-academy-sciences" xlink:type="simple">CAS</named-content> 212245, while the corresponding sublabial counts are 11/12, 12/13, and 14/14. While <named-content xmlns:xlink="http://www.w3.org/1999/xlink" content-type="dwc:institutional_code" xlink:title="California Academy of Sciences" xlink:href="http://grbio.org/institution/california-academy-sciences" xlink:type="simple">CAS</named-content> 213587 and <named-content xmlns:xlink="http://www.w3.org/1999/xlink" content-type="dwc:institutional_code" xlink:title="California Academy of Sciences" xlink:href="http://grbio.org/institution/california-academy-sciences" xlink:type="simple">CAS</named-content> 219783 have an almost entirely fused first supralabial and nasal, like the holotype, they lack any scales between this and the fused second supralabial/loreal scale. This scale is also fused only on the right side in <named-content xmlns:xlink="http://www.w3.org/1999/xlink" content-type="dwc:institutional_code" xlink:title="California Academy of Sciences" xlink:href="http://grbio.org/institution/california-academy-sciences" xlink:type="simple">CAS</named-content> 213587. On the other hand, <named-content xmlns:xlink="http://www.w3.org/1999/xlink" content-type="dwc:institutional_code" xlink:title="California Academy of Sciences" xlink:href="http://grbio.org/institution/california-academy-sciences" xlink:type="simple">CAS</named-content> 212245 has two scales between the fused first supralabial and nasal and the fused second supralabial/loreal scale as in the holotype, but the fusion of the first supralabial and nasal scale is only partial, with deep sutures extending towards the center from both sides, leaving only the area immediately below the nostril fused. The head is relatively smaller and narrower in the males, with only 10 (smallest number) and 13 or 14 (between rear edges) cephalic scales between the supraoculars (compared to 12 and 16 in the female, and fewer paired chin shields (6 or 7 compared to 8 in the females). There are 23 scale rows at mid-body and 15 scale rows anterior to the vent in <named-content xmlns:xlink="http://www.w3.org/1999/xlink" content-type="dwc:institutional_code" xlink:title="California Academy of Sciences" xlink:href="http://grbio.org/institution/california-academy-sciences" xlink:type="simple">CAS</named-content> 213587, but 25/17 in the other two specimens.</p><p>The hemipenis is everted on both sides of the male paratype <named-content xmlns:xlink="http://www.w3.org/1999/xlink" content-type="dwc:institutional_code" xlink:title="California Academy of Sciences" xlink:href="http://grbio.org/institution/california-academy-sciences" xlink:type="simple">CAS</named-content> 219783 and is similar to other species of <italic><tp:taxon-name><tp:taxon-name-part taxon-name-part-type="genus" reg="Trimeresurus">Trimeresurus</tp:taxon-name-part></tp:taxon-name></italic>, being elongated and bifurcated for about 75–80% of the total length and lacking basal spines. The post-fork region is calcyed, and the edges of the calyces are pointed and longer near the fork. The insertion of the hemipenis retractor muscle is at 75% of the length of the tail measured from the vent.</p></tp:treatment-sec><tp:treatment-sec sec-type="comparisons" id="SECID0ERJAG"><title>Comparisons.</title><p><italic><tp:taxon-name><tp:taxon-name-part taxon-name-part-type="genus" reg="Trimeresurus">Trimeresurus</tp:taxon-name-part><tp:taxon-name-part taxon-name-part-type="species" reg="ayeyarwadyensis">ayeyarwadyensis</tp:taxon-name-part></tp:taxon-name></italic> sp. nov. is most closely related to <italic><tp:taxon-name><tp:taxon-name-part taxon-name-part-type="genus" reg="Trimeresurus">T.</tp:taxon-name-part><tp:taxon-name-part taxon-name-part-type="species" reg="purpureomaculatus">purpureomaculatus</tp:taxon-name-part></tp:taxon-name></italic> and <italic><tp:taxon-name><tp:taxon-name-part taxon-name-part-type="genus" reg="Trimeresurus">T.</tp:taxon-name-part><tp:taxon-name-part taxon-name-part-type="species" reg="erythrurus">erythrurus</tp:taxon-name-part></tp:taxon-name></italic> and is also morphologically most similar to those species. They can be distinguished from other mainland <italic><tp:taxon-name><tp:taxon-name-part taxon-name-part-type="genus" reg="Trimeresurus">Trimeresurus</tp:taxon-name-part></tp:taxon-name></italic> species (sensu <xref ref-type="bibr" rid="B11">Malhotra and Thorpe 2004a</xref>) in having 17 dorsal scale rows just anterior to the vent, compared to 15, and generally more than 21 scale rows at mid-body. <italic><tp:taxon-name><tp:taxon-name-part taxon-name-part-type="genus" reg="Trimeresurus">Trimeresurus</tp:taxon-name-part><tp:taxon-name-part taxon-name-part-type="species" reg="purpureomaculatus">purpureomaculatus</tp:taxon-name-part></tp:taxon-name></italic> can be distinguished from <italic><tp:taxon-name><tp:taxon-name-part taxon-name-part-type="genus" reg="Trimeresurus">T.</tp:taxon-name-part><tp:taxon-name-part taxon-name-part-type="species" reg="ayeyarwadyensis">ayeyarwadyensis</tp:taxon-name-part></tp:taxon-name></italic> sp. nov. by a combination of a more triangular rostral scale and a larger number of cephalic scales between the supraoculars (averaging 15.5 at the widest point versus 13.15). <italic><tp:taxon-name><tp:taxon-name-part taxon-name-part-type="genus" reg="Trimeresurus">Trimeresurus</tp:taxon-name-part><tp:taxon-name-part taxon-name-part-type="species" reg="erythrurus">erythrurus</tp:taxon-name-part></tp:taxon-name></italic> is less easily distinguished but tends to be smaller (especially for females) and has less heavily and sharply keeled scales on the body and temporal region.</p><p>Dorsal color pattern is highly variable ranging from light or olive-green with no distinct blotches, similar to <italic><tp:taxon-name><tp:taxon-name-part taxon-name-part-type="genus" reg="Trimeresurus">T.</tp:taxon-name-part><tp:taxon-name-part taxon-name-part-type="species" reg="erythrurus">erythrurus</tp:taxon-name-part></tp:taxon-name></italic>, to olive-green with dark, irregular blotches, similar to <italic><tp:taxon-name><tp:taxon-name-part taxon-name-part-type="genus" reg="Trimeresurus">T.</tp:taxon-name-part><tp:taxon-name-part taxon-name-part-type="species" reg="purpureomaculatus">purpureomaculatus</tp:taxon-name-part></tp:taxon-name></italic>. The ventrolateral side of head is yellowish, and there is a white dorsoventral stripe present in both sexes. The iris color varies from deep red to golden.</p></tp:treatment-sec><tp:treatment-sec sec-type="distribution" id="SECID0E3MAG"><title>Distribution.</title><p><italic><tp:taxon-name><tp:taxon-name-part taxon-name-part-type="genus" reg="Trimeresurus">Trimeresurus</tp:taxon-name-part><tp:taxon-name-part taxon-name-part-type="species" reg="ayeyarwadyensis">ayeyarwadyensis</tp:taxon-name-part></tp:taxon-name></italic> sp. nov. occurs at Hlawga Park in the Yangon Region and Pyapon and Myaungmya districts in the Ayeyarwady Region. The northern and western limits of its distribution likely lie somewhere in between the Myaugmya and Pathein districts in the Ayeyarwady Region. Southward, it could occur in mangroves in Mon State.</p></tp:treatment-sec><tp:treatment-sec sec-type="natural history" id="SECID0ENNAG"><title>Natural history.</title><p>In the Pyapon and Myaungmya districts in the Ayeyarwady Region, snakes were found in mangrove forests, whereas at Hlawga Park in the Yangon Region, snakes were found in forested habitats around a lake that is not connected to any mangrove system. In that regard, <italic><tp:taxon-name><tp:taxon-name-part taxon-name-part-type="genus" reg="Trimeresurus">T.</tp:taxon-name-part><tp:taxon-name-part taxon-name-part-type="species" reg="ayeyarwadyensis">ayeyarwadyensis</tp:taxon-name-part></tp:taxon-name></italic> sp. nov. is more similar to <italic><tp:taxon-name><tp:taxon-name-part taxon-name-part-type="genus" reg="Trimeresurus">T.</tp:taxon-name-part><tp:taxon-name-part taxon-name-part-type="species" reg="erythrurus">erythrurus</tp:taxon-name-part></tp:taxon-name></italic> as opposed to <italic><tp:taxon-name><tp:taxon-name-part taxon-name-part-type="genus" reg="Trimeresurus">T.</tp:taxon-name-part><tp:taxon-name-part taxon-name-part-type="species" reg="purpureomaculatus">purpureomaculatus</tp:taxon-name-part></tp:taxon-name></italic>, which is a strict mangrove-associated species.</p></tp:treatment-sec><tp:treatment-sec sec-type="etymology" id="SECID0EUOAG"><title>Etymology.</title><p>The specific epithet “<italic><tp:taxon-name><tp:taxon-name-part taxon-name-part-type="genus" reg="Trimeresurus"/><tp:taxon-name-part taxon-name-part-type="species" reg="ayeyarwadyensis">ayeyarwadyensis</tp:taxon-name-part></tp:taxon-name></italic>” refers to the Ayeyarwady River (= Irrawaddy River), which is the largest and one of the most important rivers in Myanmar. The river forms an expansive delta that is bounded by the Pathein River to the west and the Yangon River to the east. These rivers and their associated basins also mark the westernmost and easternmost distribution boundaries of <italic><tp:taxon-name><tp:taxon-name-part taxon-name-part-type="genus" reg="Trimeresurus">T.</tp:taxon-name-part><tp:taxon-name-part taxon-name-part-type="species" reg="ayeyarwadyensis">ayeyarwadyensis</tp:taxon-name-part></tp:taxon-name></italic> sp. nov.</p></tp:treatment-sec><ref-list><ref id="B11"><mixed-citation xmlns:xlink="http://www.w3.org/1999/xlink" xlink:type="simple"><person-group><name name-style="western"><surname>Malhotra</surname><given-names>A</given-names></name><name name-style="western"><surname>Thorpe</surname><given-names>RS</given-names></name></person-group> (<year>2004a</year>) <article-title>A phylogeny of four mitochondrial gene regions suggests a revised taxonomy for Asian pitvipers (<italic><tp:taxon-name><tp:taxon-name-part taxon-name-part-type="genus">Trimeresurus</tp:taxon-name-part></tp:taxon-name></italic> and <italic><tp:taxon-name><tp:taxon-name-part taxon-name-part-type="genus">Ovophis</tp:taxon-name-part></tp:taxon-name></italic>).</article-title><source>Molecular Phylogenetics and Evolution</source><volume>32</volume>(<issue>1</issue>): <fpage>83</fpage>–<lpage>100</lpage>. <ext-link xlink:href="10.1016/j.ympev.2004.02.008" ext-link-type="doi" xlink:type="simple">https://doi.org/10.1016/j.ympev.2004.02.008</ext-link></mixed-citation></ref></ref-list></tp:taxon-treatment>
