# Supplementary material for: ﻿A new species of pit-viper from the Ayeyarwady and Yangon regions in Myanmar (Viperidae, Trimeresurus)
Source: Zookeys. 2023 Dec 13;1186:221–34. doi: 10.3897/zookeys.1186.110422 (PMC10836646; doi:10.3897/zookeys.1186.110422)
Supplement: Supplementary material 1 — Raw morphological data of specimens examined in this study [file zookeys-1186-221_article-110422__-s001.xlsx]

## Sheet: Sheet1
musnoinmorphosheet	location	sex	vsc	scs	bsck	vs31to29	vs31to29_PC	dv31to29	vs29to27	vs29to27_PC	dv29to27	vs27to25	vs27to25_PC	dv27to25	vs25to23	vs25to23_PC	dv25to23	vs23to21	vs23to21_PC	dv23to21	vs21to19	vs21o19_PC	dv21to19	vs19to17	vs19o17_PC	dv19to17	sc14to12	sc14to12_PC	dv14to12	sc12to10	sc12to10_PC	dv12to10	sc10to8	sc10to8_PC	dv10to8	sc8to6	sc8to6_PC	dv8to6	sc6to4	sc6to4_PC	suplab	sublab	postoc	preoc	borsupoc	btwsup1	btwsup2	wsupoc	lsupoc
NMW_23920:2	Singapore & W. Malaysia	1	156	69	0	5.5	3.53	4	6	3.85	8.5	8	5.13	6.5	9.5	6.09	5.5	13	8.33	5	106	67.95	4	113	72.44	4.5	-1	-1	-1	1.5	2.17	2	6	8.7	3.5	12.5	18.12	3	39	56.52	9.5	11.5	3	3	8	11	13	1.5	4.4
BMNH_88.7.10.3	Singapore & W. Malaysia	1	160	75	1	12	7.5	6	14	8.75	4	28	17.5	4	104	65	4	117	73.13	4	128	80	6	-1	-1	-1	3	4	2	7	9.33	3	20	26.67	4	38	50.67	3	72.5	96.67	12	13.5	4	3	7	11	15	1.35	-1
CAS_235963	S. Thailand	1	162	76	1	-1	-1	-1	-1	-1	-1	21	12.96	4	25	15.43	5	114	70.37	5.5	118.5	73.15	4.5	142	87.65	3.5	2	2.63	3	4	5.26	2.5	20	26.32	4.5	34	44.74	3	67	88.16	11	14	2	-1	9.5	11	17	1.3	4.8
CAS_245675	S. Thailand	1	164	72	1.5	-1	-1	-1	8	4.88	4	13	7.93	5	20	12.2	5.5	111.5	67.99	5	117.5	71.65	5	131	79.88	4.5	1.5	2.08	2	3	4.17	2.5	17	23.61	4	41	56.94	3	68.5	95.14	10.5	12.5	3	-1	8	10	15	1.9	5
CAS_245680	S. Thailand	1	163	74	1.5	-1	-1	-1	10	6.13	4	14	8.59	5	105	64.42	4	111	68.1	4.5	116.5	71.47	5.5	129	79.14	4.5	4	5.41	4	6.5	8.78	3.5	16	21.62	3.5	32.5	43.92	3	70	94.59	11	13	2	-1	8.5	10	15	2.5	5.8
CAS_213412	Lower Myanmar	2	166	53	0.5	-1	-1	-1	-1	-1	-1	11	6.63	5	17.5	10.54	4.5	115.5	69.58	5	124	74.7	5.5	143	86.14	5	1	1.89	2	2.5	4.72	1.5	5	9.43	4	13.5	25.47	3	32	60.38	11	12.5	2	3	7.5	10	16	1.5	5.1
CAS_8864	Lower Myanmar	2	157.5	57	1	5.5	3.49	5.5	11	6.98	14	7.5	4.76	5.5	12	7.62	6	-1	-1	-1	109.5	69.52	4	128.5	81.59	4	-1	-1	-1	2.5	4.39	3.5	5.5	9.65	3	13	22.81	3	37	64.91	11	13	3	3	10.5	11	15	1.55	5.45
RTV7	Lower Myanmar	2	168.5	58	1.5	15	8.9	7	20	11.87	14	20	11.87	6	104	61.72	6	111	65.88	4.5	120.5	71.51	5.5	130	77.15	3	2	3.45	2.5	5	8.62	5	6	10.34	3.5	18.5	31.9	3	41.5	71.55	10.5	12	2	3	8.5	11	14	2.95	5.8
UF_48828	Lower Myanmar	1	163	74	1	-1	-1	-1	-1	-1	-1	-1	-1	-1	14	8.59	5.5	109.5	67.18	5	118.5	72.7	5	130	79.75	4	2	2.7	1	3	4.05	3	11.5	15.54	2	16.5	22.3	2.5	49	66.22	9	13	2	3	8	9	12	-1	4.1
UF_48830	Lower Myanmar	1	162	74	1	-1	-1	-1	7	4.32	5.5	10	6.17	5	107.5	66.36	5	115	70.99	6	120.5	74.38	5	144	88.89	4.5	3.5	4.73	2.5	7.5	10.14	2.5	11.5	15.54	1	21	28.38	3	54.5	73.65	10	12	3	3	7.5	9	15	1.1	3.65
UF_48831	Lower Myanmar	2	164	52	1	-1	-1	-1	-1	-1	-1	10.5	6.4	5	16	9.76	5	104.5	63.72	5	113	68.9	4.5	131.5	80.18	5	-1	-1	-1	1.5	2.88	1.5	3	5.77	2	5.5	10.58	3	12	23.08	10	12.5	2	3	8.5	10	15	1.4	4.4
UF_48832	Lower Myanmar	2	167.5	57	1	-1	-1	-1	7.5	4.48	4.5	11	6.57	9.5	16	9.55	7	110	65.67	5	119.5	71.34	4.5	141.5	84.48	3	2	3.51	2	3.5	6.14	2.5	7.5	13.16	3	18	31.58	3	44	77.19	11	13.5	2.5	3	8	12	13	1.3	4.2
UF_48833	Lower Myanmar	1	162.5	73	1	-1	-1	-1	-1	-1	-1	-1	-1	-1	7.5	4.62	4.5	14	8.62	4	97.5	60	4.5	128.5	79.08	4.5	2.5	3.42	3	3.5	4.79	2	8	10.96	3.5	26.5	36.3	3	58.5	80.14	10.5	13.5	2	3	10	11	16	0.95	4.55
UF_48834	Lower Myanmar	1	162	-1	1	-1	-1	-1	7.5	4.63	6	10	6.17	5	16.5	10.19	5.5	100	61.73	4.5	114	70.37	4	126.5	78.09	4	2	-1	2	3	-1	1.5	6.5	-1	3	21.5	-1	3	-1	-1	11	14.5	2	3	7.5	10	15	1.05	4.4
BMNH_1893.1.16.14	Lower Myanmar	2	162	52	1.5	11	6.79	6	14.5	8.95	14	13.5	8.33	5	105	64.81	5.5	105.5	65.12	5	119.5	73.77	6	146.5	90.43	4	2	3.85	1.5	3.5	6.73	4	6.5	12.5	3	9	17.31	3	34.5	66.35	11.5	12	2.5	3	8	10	15	2.2	6.2
CAS_213410	Lower Myanmar	2	174	54	1.5	12	6.9	15	12	6.9	9	12.5	7.18	5	16	9.2	6	99	56.9	7	111.5	64.08	8	156	89.66	4.5	1.5	2.78	1.5	4	7.41	2	5.5	10.19	4	12.5	23.15	3	39.5	73.15	11.5	12.5	2	3	6.5	10	15	1.5	6
BMNH_1868.4.3.18	Lower Myanmar	2	159.5	55	1	9	5.64	5.5	15.5	9.72	13	12.5	7.84	5	102.5	64.26	5	111	69.59	4.5	120.5	75.55	6	145	90.91	4	3.5	6.36	4.5	4.5	8.18	5	7	12.73	3.5	13	23.64	3	40.5	73.64	11	14	2	3	7.5	11	15	1.45	3.9
CAS_213587	Lower Myanmar	1	170	72	1.5	10.5	6.18	5.5	14	8.24	13	11.5	6.76	5	16.5	9.71	5.5	22.5	13.24	5	120	70.59	4.5	129	75.88	4	2.5	3.47	2.5	5	6.94	3.5	6.5	9.03	3.5	21.5	29.86	3	51	70.83	10	11.5	2	3	6	10	14	1.55	4.5
CAS_206604	Lower Myanmar	1	155	71	1	12.5	8.06	14	10	6.45	8	5	3.23	4	104.5	67.42	3.5	114.5	73.87	5	120.5	77.74	6	139	89.68	3	4.5	6.34	5	7.5	10.56	4	15.5	21.83	3.5	36.5	51.41	3	66	92.96	11.5	13.5	2	3	8	10	16	1.2	3.25
CAS_219762	Lower Myanmar	1	150	71	1.5	7.5	5	5.5	14	9.33	12.5	7.5	5	3	99.5	66.33	6	106	70.67	5.5	111	74	5	126	84	4	3	4.23	4.5	3.5	4.93	2.5	9.5	13.38	3	20	28.17	3	50	70.42	10	12	2	3	7.5	10	13	1.75	5.3
CAS_219783	Lower Myanmar	1	160	76	2	11.5	7.19	9.5	13	8.13	5.5	17.5	10.94	12.5	106.5	66.56	4	111	69.38	5.5	118.5	74.06	5	136	85	3.5	3	3.95	4	6.5	8.55	4	10	13.16	4	26.5	34.87	3	62.5	82.24	11	12.5	2	2	7	10	13	1.45	4.25
CAS_212246	Lower Myanmar	2	166	56	1.5	9.5	5.72	5.5	13.5	8.13	13	13	7.83	5	101.5	61.14	5.5	108	65.06	5.5	115.5	69.58	5.5	130	78.31	4.5	2	3.57	2	3.5	6.25	3	5.5	9.82	3.5	15.5	27.68	3	34.5	61.61	10	13.5	1.5	2	7	12	15	1.65	3.85
CAS_212245	Lower Myanmar	2	170	57	1.5	16	9.41	14	14	8.24	5	98	57.65	7	110	64.71	6	116	68.24	5.5	125	73.53	5	156	91.76	4.5	1.5	2.63	2.5	4	7.02	3	7.5	13.16	4	18.5	32.46	3	46	80.7	12	14	2.5	3	7.5	12	16	2.6	6.35
CAS_219801	Lower Myanmar	2	161	54	1.5	-1	-1	-1	-1	-1	-1	13.5	8.39	5	94	58.39	5	110.5	68.63	4.5	118.5	73.6	5	146	90.68	4	2	3.7	3.5	2.5	4.63	2.5	6.5	12.04	3.5	12.5	23.15	3	41	75.93	10.5	14	2	-1	8	10	16	3.7	7.9
BMNH_1946.1.19.99	N.E. India & Bangladesh	1	171	67	0.5	6	3.51	5	9	5.26	5.5	14	8.19	13	10.5	6.14	5	105.5	61.7	5.5	120.5	70.47	3.5	130	76.02	4	3	4.48	3	4.5	6.72	3	7.5	11.19	4	15	22.39	3	54	80.6	9.5	12	2	3	9	13	18	1.25	3.6
CAS_221997	Arakan Yoma Mountains, W. Myanmar	2	170	68	0.5	10.5	6.18	6	12.5	7.35	5	18	10.59	12	19	11.18	6.5	97.5	57.35	5	121	71.18	4.5	136	80	4	3.5	5.15	3.5	5.5	8.09	4	10	14.71	3.5	27	39.71	3	57	83.82	10.5	12.5	2	3	7	11	14	0.75	3.45
CAS_216575	Arakan Yoma Mountains, W. Myanmar	1	161	65	1	9	5.59	6	15.5	9.63	14	12	7.45	5	18	11.18	6	109	67.7	6	117	72.67	5	135.5	84.16	4	2	3.08	2.5	4.5	6.92	4	7	10.77	3.5	19.5	30	3	47	72.31	11	14	2	3	7.5	10	14	1.3	5
CAS_216451	Arakan Yoma Mountains, W. Myanmar	1	156	60	1	7	4.49	6	8	5.13	5	14	8.97	12	12	7.69	6	100	64.1	5.5	107.5	68.91	5	119	76.28	4	3	5	2	5	8.33	5	5	8.33	4	15.5	25.83	3	43	71.67	10.5	12.5	1	3	8.5	8	12	1.7	4.8
CAS_220254	Arakan Yoma Mountains, W. Myanmar	1	164	66	0.5	7	4.27	6	13	7.93	12	11	6.71	6	14.5	8.84	4.5	94	57.32	6	116	70.73	4	129.5	78.96	3	3.5	5.3	6	3	4.55	2	8	12.12	3.5	19	28.79	3	49.5	75	11	13.5	3	3	8	10	17	1	4.15
CAS_216423	Arakan Yoma Mountains, W. Myanmar	1	164	65	0.5	10	6.1	15	7	4.27	3.5	9	5.49	4.5	16	9.76	6	105	64.02	5.5	115	70.12	4	135	82.32	4	3	4.62	2.5	5.5	8.46	3.5	10	15.38	3	27.5	42.31	3	61	93.85	11	12	2.5	3	7	11	15	1.45	4
MCZ_58277	N.E. India & Bangladesh	2	166	53	1	-1	-1	-1	-1	-1	-1	15.5	9.34	5	26	15.66	5	10.7	6.45	5	116.5	70.18	5.5	129	77.71	5	-1	-1	-1	1	1.89	4	2	3.77	3	7.5	14.15	3	35.5	66.98	13	13	2	3	7	-1	-1	0.79	3.83
BMNH_1940.3.9.25	N.E. India & Bangladesh	1	167	68	0	9	5.39	5	13.5	8.08	4.5	20	11.98	5.5	97.5	58.38	12.5	112	67.07	6	120.5	72.16	5.5	146	87.43	4	3	4.41	2	5	7.35	3.5	10	14.71	2.5	24.5	36.03	3	49.5	72.79	12.5	13	2	3	8	12	16	1.25	3.8
BMNH_1940.3.9.26	N.E. India & Bangladesh	1	163	64	0.5	8.5	5.21	7	9.5	5.83	5	14.5	8.9	13	13	7.98	5	108.5	66.56	6	117	71.78	4.5	133.5	81.9	4	1	1.56	2.5	3.5	5.47	2.5	5	7.81	3	24.5	38.28	3	50	78.13	11	13	2	3	7	13	17	1.25	5.15
BMNH_1937.3.1.13	N.E. India & Bangladesh	1	163	62	0.5	9.5	5.83	7	10.5	6.44	5	17	10.43	5	23	14.11	6.5	113	69.33	5.5	120.5	73.93	4.5	141.5	86.81	4	4	6.45	4.5	5.5	8.87	4.5	9.5	15.32	4	22.5	36.29	3	49	79.03	11	13	2.5	3	6.5	12	14	1.6	4.15
AFS16.36	N.E. India & Bangladesh	2	172	55	1	-1	-1	-1	12	6.98	5	18	10.47	13	22	12.79	5	112.5	65.41	5.5	118.5	68.9	5	141	81.98	4	2.5	4.55	2.5	4.5	8.18	5	6	10.91	3	16.5	30	2	35.5	64.55	12	14	2	3	8	15	12	1.8	4.9
AFS16.31	N.E. India & Bangladesh	1	181	70	1	-1	-1	-1	14	7.73	13	11	6.08	4	15	8.29	5	22.5	12.43	5	112.5	62.15	5	146	80.66	4	1.5	2.14	2	4	5.71	3.5	6.5	9.29	4	20.5	29.29	3	53	75.71	10.5	12	2	3	8.5	9	12	1.85	4
AFS16.29	N.E. India & Bangladesh	2	163	51	1	-1	-1	-1	15	9.2	15	13	7.98	5	17.5	10.74	6	97.5	59.82	6	110.5	67.79	5	124	76.07	4	1	1.96	2	3.5	6.86	6	5	9.8	3.5	10.5	20.59	3.5	38	74.51	11.5	13	2	3	7	11	14	2.4	5.45
AFS17.37	N.E. India & Bangladesh	1	167	68	1	10	5.99	5	15	8.98	5	20	11.98	6	-1	-1	-1	101	60.48	5	126	75.45	6	147	88.02	4	-1	-1	-1	3	4.41	2	10	14.71	4	25	36.76	3	55	80.88	11	12	2	3	8	10	15	-1	-1
AFS17.38	N.E. India & Bangladesh	1	164	63	0.5	8	4.88	7	10	6.1	6	12	7.32	5	18.5	11.28	5	113	68.9	5	123	75	5	140	85.37	4	1	1.59	1	5	7.94	4	8	12.7	4	19	30.16	3	49	77.78	11	12	2	3	8.5	13	15	1.35	4.1
AFS17.39	N.E. India & Bangladesh	1	168	61	1	-1	-1	-1	10	5.95	7	10	5.95	4	18	10.71	5	105	62.5	5	115	68.45	4.5	127.5	75.89	4	1	1.64	2	3	4.92	2	4	6.56	3	14	22.95	3	34	55.74	12	13	2.5	3	8.5	12	14	1.7	4.35
AFS17.40	N.E. India & Bangladesh	1	167	67	1	-1	-1	-1	-1	-1	-1	-1	-1	-1	20	11.98	6	99	59.28	5	118	70.66	4	131.5	78.74	4	4	5.97	3	6	8.96	5	10	14.93	2	17	25.37	3	45	67.16	10.5	13.5	2	3	8	11	13	-1	-1
AFS17.45	N.E. India & Bangladesh	2	172	56	0.5	11	6.4	7	12.5	7.27	7	16.5	9.59	6	109	63.37	6	121.5	70.64	5	135	78.49	5	-1	-1	-1	3	5.36	3	5	8.93	5	6	10.71	3	16	28.57	3	45	80.36	12	14	2	3	8	11	14	-1	-1
AFS17.46	N.E. India & Bangladesh	2	172	52	1	12	6.98	6	13	7.56	7	15	8.72	6	24	13.95	5	115	66.86	5	124	72.09	5	-1	-1	-1	8	15.38	6	12	23.08	5	12	23.08	4	22	42.31	3	46	88.46	13	15	2	3	8.5	13	15	1.85	6.4
AFS17.52	N.E. India & Bangladesh	1	172	68	1	9	5.23	6	10	5.81	6	14.5	8.43	13	14	8.14	4	114	66.28	5.5	124	72.09	4.5	137	79.65	4	1	1.47	1	4	5.88	4	18	26.47	3	29	42.65	3	63	92.65	10	12	1	3	8.5	10	16	2	6.7
AFS17.53	N.E. India & Bangladesh	2	167	49	0.5	18	10.78	14	14	8.38	6	17	10.18	5	29	17.37	4	110	65.87	5	118	70.66	5	134	80.24	4	1.5	3.06	2.5	4.5	9.18	2	6	12.24	4	14	28.57	3	34	69.39	12	13	2	3	6.5	11	16	1.5	5.15
AFS17.54	N.E. India & Bangladesh	2	170	51	1	11	6.47	5	15	8.82	4	18	10.59	13	19	11.18	6	116	68.24	6	122	71.76	6	145	85.29	4	2	3.92	1	3	5.88	4	5	9.8	3	13	25.49	3	41	80.39	11	13	2	3	8	10	15	1.5	5.1
CAS_204989	Arakan Yoma Mountains, W. Myanmar	2	169	66	0	-1	-1	-1	-1	-1	-1	11	6.51	4.5	16.5	9.76	7	114.5	67.75	5.5	121.5	71.89	4.5	131.5	77.81	4	3.5	5.3	2	8	12.12	4	10	15.15	4	22	33.33	3	48	72.73	12.5	10	2	-1	7.5	10	12	1	3.5
CAS_220377	Arakan Yoma Mountains, W. Myanmar	2	163	62	1	-1	-1	-1	-1	-1	-1	11	6.75	7	11	6.75	3.5	15	9.2	4	113.5	69.63	4.5	124	76.07	4	3	4.84	6	2.5	4.03	3.5	6	9.68	3.5	15	24.19	3	40	64.52	11	12.5	2	-1	7.5	9	11	1.5	3.4
CAS_239471	Pathein	2	180	62	0.25	-1	-1	-1	11	6.43	6	12	7.02	5	18	10.53	5.5	99.5	58.19	5.5	114	66.67	5	128	74.85	4	3	4.84	6	3	4.84	2.5	8	12.9	3	18.5	29.84	3	45.5	73.39	11	13	2	-1	7	11	14	1.3	4.3
CAS_239511	Pathein	2	159	53	0.5	-1	-1	-1	12.5	7.86	6.5	15	9.43	5	21	13.21	5	110	69.18	5	121	76.1	5	135	84.91	4.5	1	1.89	5	3	5.66	3	6	11.32	4	12	22.64	3	35	66.04	11	14.5	2	-1	8	9	15	1.6	4.2
CAS_239502	Pathein	1	168	71	0.5	-1	-1	-1	11.5	6.85	4.5	13.5	8.04	5.5	21	12.5	5.5	112	66.67	5	121	72.02	4.5	131.5	78.27	3	4	5.63	4.5	4.5	6.34	3.5	11.5	16.2	3	29.5	41.55	3	58.5	82.39	10.5	13	2	-1	7.5	10	13	1.5	4.1
[truncated: 80 more columns]
